# Supplementary material for: Phospholipid-Conjugated PEG-b-PCL Copolymers as Precursors of Micellar Vehicles for Amphotericin B
Source: Polymers (Basel). 2021 May 27;13(11):1747. doi: 10.3390/polym13111747 (PMC8199447; doi:10.3390/polym13111747)
Supplement: Supplementary file 1 [file polymers-13-01747-s001.zip]

Archive with 1 entries (1 files):
- polymers-1195020-supplementary.pdf
